# Supplementary material for: Synergistic Disruption of Survival and Metastatic Potential in Esophageal Adenocarcinoma Cells Through Combined Inhibition of HIF1α and CD73
Source: Cancers (Basel). 2025 Dec 17;17(24):4016. doi: 10.3390/cancers17244016 (PMC12730838; doi:10.3390/cancers17244016)
Supplement: Supplementary file 1 [file cancers-17-04016-s001.zip]

Archive with 1 entries (1 files):
- cancers-3977129-supplementary.pdf
